# Supplementary material for: Lonomia obliqua Venom Induces NF-κB Activation and a Pro-Inflammatory Profile in THP-1-Derived Macrophage
Source: Toxins (Basel). 2021 Jun 30;13(7):462. doi: 10.3390/toxins13070462 (PMC8309978; doi:10.3390/toxins13070462)
Supplement: Supplementary file 1 [file toxins-13-00462-s001.zip]

Archive with 1 entries (1 files):
- toxins-1255794-supplementary corrected.pdf
